# Supplementary material for: Safety, Efficacy, and Immunogenicity of Varying Types of COVID-19 Vaccines in Children Younger Than 18 Years: An Update of Systematic Review and Meta-Analysis
Source: Vaccines (Basel). 2022 Dec 30;11(1):87. doi: 10.3390/vaccines11010087 (PMC9864967; doi:10.3390/vaccines11010087)
Supplement: Supplementary file 1 [file vaccines-11-00087-s001.zip]

Archive with 1 entries (1 files):
- vaccines-2100003-supplementary.pdf
